# Supplementary material for: TiO2—MoS2—PMMA Nanocomposites for an Efficient Water Remediation
Source: Polymers (Basel). 2024 Apr 25;16(9):1200. doi: 10.3390/polym16091200 (PMC11085880; doi:10.3390/polym16091200)
Supplement: Supplementary file 1 [file polymers-16-01200-s001.zip]

Archive with 1 entries (1 files):
- polymers-2916037-supplementary.pdf
